# Supplementary material for: Enhanced Hydrogen Evolution Reactivity of T’-Phase Tungsten Dichalcogenides (WS2, WSe2, and WTe2) Materials: A DFT Study
Source: Int J Mol Sci. 2022 Oct 3;23(19):11727. doi: 10.3390/ijms231911727 (PMC9569713; doi:10.3390/ijms231911727)
Supplement: Supplementary file 1 [file ijms-23-11727-s001.zip]

Archive with 1 entries (1 files):
- ijms-1948273-supplementary.pdf
